# Supplementary material for: A perspective on genetic and polygenic risk scores—advances and limitations and overview of associated tools
Source: Brief Bioinform. 2024 May 20;25(3):bbae240. doi: 10.1093/bib/bbae240 (PMC11106636; doi:10.1093/bib/bbae240)
Supplement: Supplementary_Table_S1_bbae240 [file supplementary_table_s1_bbae240.xlsx]

## Sheet: Sheet1
Table S1: List of tools available as git repository; Column of maintained relfex whether the tool is still functional and maintained, or not. Column of classification represented division according to the available specificity application scenario of use of the tools (Specific | Universal)
Name of tool	Maintained	Language	Licence	Classification	Description	Name of repositor	Github/Bitbucket	Link	DOI
AgrPRS	Yes	R	No specified	Specific	In this repository, you will find the code related to our publication titled: "Assessing agreement between different polygenic risk scores in the UK Biobank"	2cjenn/AgrPRS	Github	https://github.com/2cjenn/AgrPRS	doi: 10.1038/s41598-022-17012-6
ALS-Polygenic-Score	Yes	R	No specified	Specific	This repositors connected to associated preprint paper. The specific using for calculation of assessing conformity in the UK Biobank	bakulskilab/ALS-Polygenic-Score	Github	https://github.com/bakulskilab/ALS-Polygenic-Score	https://doi.org/10.1101/2022.10.27.22281377
analysis_GxE	Yes	R , Shell	No specified	Specific	The tool used in this study is known as GxE analysis, which stands for Gene-Environment Interaction Analysis. In this specific research, GxE analysis was employed to investigate the combined impact of two factors: maternal tobacco smoking during pregnancy and polygenic risk scores (PRS) on birth weight and body mass index (BMI) during childhood.	georginafp/analysis_GxE	Github	https://github.com/georginafp/analysis_GxE	https://doi.org/10.3389/fgene.2022.867611
Ancestry_Inclusivity_PRS_Review	Yes	R	No specified	Specific	R code for creating visualizations to support a literature review on ancestral fairness in polygenic risk scores.	JonChan0/Ancestry_Inclusivity_PRS_Review	Github	https://github.com/JonChan0/Ancestry_Inclusivity_PRS_Review	–
bayesRB	Yes	C++ , R	No specified	Universal	BayesRB, an R package, employs Markov Chain Monte Carlo (MCMC) techniques to estimate the effect size of single nucleotide polymorphisms (SNPs) and generate polygenic risk scores.	sylviashanboo/bayesRB	Github	https://github.com/sylviashanboo/bayesRB	https://doi.org/10.1101/2022.02.27.482193
Benchmarking-80-OpenSNP-phenotypes-using-deep-learning-algorithms-and-polygenic-risk-scores-tools	Yes	Py , R	No specified	Specific	Utilizing deep learning algorithms and tools for polygenic risk scores to analyze 80 OpenSNP phenotypes (in development).	MuhammadMuneeb007/Benchmarking-80-OpenSNP-phenotypes-using-deep-learning-algorithms-and-polygenic-risk-scores-tools	Github	https://github.com/MuhammadMuneeb007/Benchmarking-80-OpenSNP-phenotypes-using-deep-learning-algorithms-and-polygenic-risk-scores-tools	–
big5-risk-scores-for-borderline	No	awk , Shell	No specified	Specific	Calculating polygenic risk scores for borderline analysis based on the Big-5 GWAS data by Streit et al.	precimed/big5-risk-scores-for-borderline	Github	https://github.com/precimed/big5-risk-scores-for-borderline	https://doi.org/10.1038/s41398-022-01912-2
BIOS781	Yes	R	No specified	Universal	Polygenic risk scores in the field of statistical genetics using R script.	jesusepfvazquez/BIOS781	Github	https://github.com/jesusepfvazquez/BIOS781	–
bmiprs-code	Yes	Py	No specified	Specific	This tool is a Jupyter Notebook containing code and figures that were utilized in the research manuscript titled "Interaction between physical activity and polygenic risk score of body mass index."	borisevichdi/bmiprs-code	Github	https://github.com/borisevichdi/bmiprs-code	https://doi.org/10.1093/eurpub/ckaa165.888
BRECARDA	Yes	Py , R , Java	No specified	Specific	BRECARDA is an Artificial Neural Network (ANN) framework designed to evaluate the risk of breast cancer by incorporating polygenic risk scores along with non-genetic risk factors.	lynn-tao/BRECARDA	Github	https://github.com/lynn-tao/BRECARDA	http://dx.doi.org/10.1136/jmg-2022-108582
Budd-Chiari-syndrom	Yes	Py	No specified	Specific	This Git repository contains the methods and code used in a study involving 500 Budd-Chiari syndrome (BCS) patients and 696 individuals without the condition. The study involved whole-exome sequencing of these individuals.	jxs1996/Budd-Chiari-syndrom	Github	https://github.com/jxs1996/Budd-Chiari-syndrom	–
C3PO_polygenic	Yes	Py, R	MIT license	Specific	This Git repository is dedicated to a project focused on a Combined Polygenic Protein Prediction in Oncology (C3PO), which relies on straightforward linear algebra techniques. The project's future development aims to incorporate additional features, such as Mendelian randomization, colocalization, and various covariates over the coming years.	MHBailey/C3PO_polygenic	Github	https://github.com/MHBailey/C3PO_polygenic	–
cabg_af_prs	Yes	R, Shell, WDL, Perl	GPL-3.0 license	Specific	Code related to the article titled "Polygenic Risk Scores for Predicting Adverse Outcomes After Coronary Revascularization" published in The American Journal of Cardiology in 2022.	akauko/cabg_af_prs	Github	https://github.com/akauko/cabg_af_prs	https://doi.org/10.1016/j.amjcard.2021.11.046
CAD-Research	No	Py	No specified	Specific	The Git repository comprises a Coronary Artery Disease prediction system that relies on both polygenic risk scores and biochemical factors.	JediKnightChan/CAD-Research	Github	https://github.com/JediKnightChan/CAD-Research	–
CentenAssoc	Yes	Py, R, Shell	No specified	Specific	A pipeline designed to replicate genetic variants linked to longevity as identified in prior research. This replication process involves examining the reported variants, their haplotypes, the associated genes, and the computation of polygenic risk scores.	TesiNicco/CentenAssoc	Github	https://github.com/TesiNicco/CentenAssoc	–
combining_prs_gps	No	R, HTML	No specified	–	Integrating polygenic risk scores with gene-based scores.	EmadHassanin/combining_prs_gps	Github	https://github.com/EmadHassanin/combining_prs_gps	–
CTSLEB	Yes	R, HTML	MIT license	Specific	CT-SLEB is an approach developed to create multi-ancestry Polygenic Risk Scores (PRSs) by incorporating extensive GWAS data from European (EUR) populations and smaller GWAS data from non-European (non-EUR) populations.	andrewhaoyu/CTSLEB	Github	https://github.com/andrewhaoyu/CTSLEB	–
dd2022_unifesp	Yes	R	GPL-3.0 license	Specific	The scripts and code utilized in the "Forecasting Longitudinal Patterns of Polygenic Risk Scores in Psychiatric Disorders" project.	ccmaues/dd2022_unifesp	Github	https://github.com/ccmaues/dd2022_unifesp	DOI 10.17605/OSF.IO/KTZ5H
diabetes_detection	Yes	Py	No specified	Specific	A model designed for diabetes detection using Fundus Retinal Images and Polygenic Risk Scores as inputs.	migueLib/diabetes_detection	Github	https://github.com/migueLib/diabetes_detection	–
dnanexus_FH_PRS	Yes	Shell	No specified	Universal	DNAnexus FH PRS v1.0.2 includes the computation of Polygenic Risk Scores (PRS) for samples related to familial hypercholesterolemia (FH).	moka-guys/dnanexus_FH_PRS	Github	https://github.com/moka-guys/dnanexus_FH_PRS	–
druggene	Yes	R, Shell	No specified	Specific	Within this directory, you'll find all the computer code necessary to conduct the analyses outlined in our forthcoming paper titled "Utilizing a Polygenic Score Approach to Identify Gene-Drug Interactions for Stratifying Breast Cancer Risk."	drewmard/druggene	Github	https://github.com/drewmard/druggene	https://doi.org/10.1101/2021.05.03.21256511
EBPRS	Yes	R	No specified	Universal	This represents a non-writable duplicate of the CRAN R package repository. EBPRS — Generating Polygenic Risk Scores Utilizing Empirical Bayes Theory	cran/EBPRS	Github	https://github.com/cran/EBPRS	–
EmbryoSelectionCalculator	Yes	Py, R, C++	No specified	Specific	Within this repository, you will discover R code that has been employed to compute the potential enhancement in phenotype value attainable in embryo selection experiments conducted under Gaussian models for genetic architecture. This repository is intended to complement the research paper 'Screening Human Embryos for Polygenic Traits has Limited Utility'. If you choose to utilize the package, kin…	orzuk/EmbryoSelectionCalculator	Github	https://github.com/orzuk/EmbryoSelectionCalculator	https://doi.org/10.1016/j.cell.2019.10.033
eos_prs_adrn	Yes	R, Shell	No specified	Specific	The 'EOS PRS ADRN' Git repository contains code for calculating the Eosinophile Polygenic Risk Score (PRS) for ADRN.	amc-corey-cox/eos_prs_adrn	Github	https://github.com/amc-corey-cox/eos_prs_adrn	–
ePRS	Yes	Py, R	No specified	Specific	Exploring the comprehensive Eigen-Polygenic Risk Scores (ePRS) for numerous phenotypes and their connection to Late Onset Alzheimer's Disease (LOAD) within an aging demographic.	aminekhasteh/ePRS	Github	https://github.com/aminekhasteh/ePRS	–
extractPGRS	No	R, Shell, Rebol	No specified	Specific	A collection of scripts designed for retrieving polygenic risk scores data from genomics files available at http://geneatlas.roslin.ed.ac.uk/.	mrparker909/extractPGRS	Github	https://github.com/mrparker909/extractPGRS	–
FairPRS	Yes	Py	Apache-2.0 license	Universal	FairPRS introduces an Invariant Risk Minimization (IRM) method to estimate fair Polygenic Risk Scores (PRS) or rectify pre-existing ones. FairPRS provides a comprehensive pipeline spanning from genetic data to trait prediction. It accommodates three potential input options: genotypes, genotypes along with summary statistics, or pre-existing PRS values.	ComputationalGenomics/FairPRS	Github	https://github.com/ComputationalGenomics/FairPRS	–
fhprs	No	Py, Docker	No specified	–	A self-contained class designed to compute the Familial Hypercholesterolemia (FH) polygenic risk score based on the methodology outlined in Talmund et al.'s 2013 research. The code, originally derived from Bristol, has been updated for Python 3 and adapted for compatibility with pyVCF.	moka-guys/fhprs	Github	https://github.com/moka-guys/fhprs	https://doi.org/10.1016/S0140-6736(12)62127-8
FNC-Lasso	Yes	R	No specified	Universal	This package empowers users to enhance the predictive accuracy of polygenic risk scores on smaller datasets by leveraging information from an external GWAS dataset. (1) performing False Negative Control (FNC) marginal screening to extract valuable insights from the reference data, and (2) applying Lasso regression to seamlessly integrate the acquired knowledge with the target training data, resul…	JessieJeng/FNC-Lasso	Github	https://github.com/JessieJeng/FNC-Lasso	–
genera2prs	Yes	Matlab	GPL-3.0 license	Universal	A tutorial and MATLAB script for preprocessing and converting Genera's raw DNA data for utilization with the Polygenic Risk Score (PRS) platform. Additionally, a tutorial is provided for conducting PRS analysis using Genera's raw SNP file.	lucianomenegaldo/genera2prs	Github	https://github.com/lucianomenegaldo/genera2prs	–
genetic-nurture	No	HMTL	No specified	Universal	An ever-evolving document detailing designs that utilize polygenic risk scores for the identification and adjustment of gene-environment correlation.	MichelNivard/genetic-nurture	Github	https://github.com/MichelNivard/genetic-nurture	–
geneticriskR	Yes	R	No specified	Universal	The objective of geneticriskR is to offer standardized formatting, statistical analysis, and visualization tools for polygenic risk score data generated through PRSice-2 software. In light of the considerable variability observed in recent genetic risk studies, this package will enhance the reproducibility of future research endeavors.	aballou16/geneticriskR	Github	https://github.com/aballou16/geneticriskR	–
GenR-PRS-calculation	Yes	R, Shell	No specified	Universal	Collection of scripts for computing polygenic risk scores (PRS) using a provided list of SNPs. These scripts are designed to create a polygenic risk score (PRS) for a specific phenotype. The PRS is generated using summary statistics, specifically a list of genetic variants associated with the phenotype of interest, as identified in a completed genome-wide association study (GWAS).	SereDef/GenR-PRS-calculation	Github	https://github.com/SereDef/GenR-PRS-calculation	–
genspace_pgx2020	Yes	Py, Docker	No specified	Specific	The code for Workshop on Personalized Medicine through Pharmacogenomics at GenSpace 2020 (July 26, 2020)	mkveerapen/genspace_pgx2020	Github	https://github.com/mkveerapen/genspace_pgx2020	–
HCM_cardiac_enhs	Yes	R, Nextflow	MIT license	Specific	Git repository contains Doctoral thesis titled "Genetic Effects of Tissue-Specific Enhancers in Schizophrenia and Hypertrophic Cardiomyopathy" by Emanuele Felice Osimo, completed at Imperial College London.	emosyne/HCM_cardiac_enhs	Github	https://github.com/emosyne/HCM_cardiac_enhs	–
hla-prs-toolkit	Yes	Py, Shell	GPL-3.0 license	Specific	A toolkit designed to facilitate the creation of sophisticated Polygenic Risk Scores (PRS), encompassing features such as SNP-allele tagging and interaction models, with a particular focus on HLA.	sethsh7/hla-prs-toolkit	Github	https://github.com/sethsh7/hla-prs-toolkit	–
ht_prs	Yes	R, Perl	GPL-3.0 license	Specific	Code related to the publication: Polygenic Risk Scores Predict Hypertension Onset and Cardiovascular Risk.	akauko/ht_prs	Github	https://github.com/akauko/ht_prs	https://doi.org/10.1161/HYPERTENSIONAHA.120.16471
ht_prs_preg	Yes	R, WDL	GPL-3.0 license	Specific	Code related to the publication: Associations of polygenic risk scores for preeclampsia and blood pressure with hypertensive disorders of pregnancy	akauko/ht_prs_preg	Github	https://github.com/akauko/ht_prs_preg	doi: 10.1097/HJH.0000000000003336
ImPRS	No	R	No specified	–	(Currently under development and unstable.)	timyers/ImPRS	Github	https://github.com/timyers/ImPRS	–
Intro_PRS	Yes	R	No specified	Universal	The Git repository named "MiCM Course" comprises an introduction to Polygenic Risk Scores.	McGill-MiCM/Intro_PRS	Github	https://github.com/McGill-MiCM/Intro_PRS	–
iPGS-construction	Yes	R, Perl	Apache-2.0 license	Specific	Code utilized in the GIGASTROKE project for building integrative polygenic risk score (iPGS) models.	hacchy1983/iPGS-construction	Github	https://github.com/hacchy1983/iPGS-construction	–
JIA-polygenic-risk-and-cardiovascular-phenotypes	Yes	R	No specified	Specific	This R script is connected to the paper titled "Polygenic Risk Scores for Juvenile Idiopathic Arthritis are Linked to Cardiovascular Phenotypes in Early Adulthood." It outlines the ALSPAC variables employed in the analysis, provides information on data cleaning and variable recoding, but does not encompass variable extraction.	sc3170/JIA-polygenic-risk-and-cardiovascular-phenotypes	Github	https://github.com/sc3170/JIA-polygenic-risk-and-cardiovascular-phenotypes	–
just_prs	Yes	Py	AGPL-3.0 license	Specific	Polygenic Risk Score (PRS) post-aggregator designed for generating longevity reports within OakVar. This component is a part of the OakVar-Longevity module.	dna-seq/just_prs	Github	https://github.com/dna-seq/just_prs	–
ldpred-prs-manual	Yes	R, Shell	CC-BY-4.0 license	Universal	A guide for calculating polygenic risk scores using PLINK and LDpred.	Schmytzi/ldpred-prs-manual	Github	https://github.com/Schmytzi/ldpred-prs-manual	–
leverage-ancestry	Yes	R, Shell	No specified	Specific	Scripts for conducting admixture analysis, performing admixture mapping, and calculating polygenic risk scores.	dloesch/leverage-ancestry	Github	https://github.com/dloesch/leverage-ancestry	–
MiCM_PRS	No	R	No specified	Specific	Materials for workshop on polygenic risk scores, hosted by McGill Initiative in Computational Medicine.	tianyuan-lu/MiCM_PRS	Github	https://github.com/tianyuan-lu/MiCM_PRS	–
MT	Yes	Py, R, Shell	No specified	Universal	A method based on mixture modeling to enhance the predictive capability of polygenic risk scores by analyzing multiple genetically correlated traits.	jingyuanf/MT	Github	https://github.com/jingyuanf/MT	–
MUSSEL	Yes	R, C++	No specified	Universal	A technique for creating ancestry-specific polygenic risk scores (PRS) through the simultaneous modeling of GWAS summary statistics tailored to distinct ancestry groups while considering the unique patterns of linkage disequilibrium (LD) within each ancestry.	Jin93/MUSSEL	Github	https://github.com/Jin93/MUSSEL	–
NAPLS_genotypes	No	R, Shell	No specified	Specific	Polygenic risk scores for schizophrenia and their association with the conversion to psychosis along with gray matter alterations.	amandazheutlin/NAPLS_genotypes	Github	https://github.com/amandazheutlin/NAPLS_genotypes	–
NMCD_WalkingPace_PGS	No	Stata	No specified	Specific	Stata analysis of "Self-reported walking pace, polygenic risk scores and risk of coronary artery disease in UK biobank"	frazac82/NMCD_WalkingPace_PGS	Github	https://github.com/frazac82/NMCD_WalkingPace_PGS	–
Offspring-Simulation-and-Polygenic-Risk-score-analysis	Yes	Py	GPL-3.0 license	Specific	Simulating offspring genotypes based on parental VCF file data and subsequently utilizing the offspring data for polygenic risk score analysis in Schizophrenia and Post-Traumatic Stress Disorder (PTSD).	aarushi03/Offspring-Simulation-and-Polygenic-Risk-score-analysis	Github	https://github.com/aarushi03/Offspring-Simulation-and-Polygenic-Risk-score-analysis	–
openPRS	Yes	Py, Shell, Docker	GPL-3.0 license	Universal	A tool for computing Polygenic Risk Scores using openSNP data.	ayala-usma/openPRS	Github	https://github.com/ayala-usma/openPRS	–
paper2-PRS	No	R, HTML	No specified	Specific	Git repository for comparisons of Polygenic Risk Scores	privefl/paper2-PRS	Github	https://github.com/privefl/paper2-PRS	–
pathway-PRS	No	Py, R, Shell	No specified	Universal	A workflow designed to annotate variants against a predefined set of pathways, followed by the computation and association of pathway-specific Polygenic Risk Scores (PRS) alongside typical PRS.	TesiNicco/pathway-PRS	Github	https://github.com/TesiNicco/pathway-PRS	–
PCA_Collider	Yes	R	No specified	Universal	Scripts linked to the publication titled "Principal Component Analysis Mitigates Collider Bias in Estimating Effect Sizes for Polygenic Risk Scores."	thomasns0/PCA_Collider	Github	https://github.com/thomasns0/PCA_Collider	–
PGine	Yes	Py	MIT license	Universal	Polygenic Risk Score calculation software modified for use in the realm of plant genetics.	JanaSchwarzerova/PGine	Github	https://github.com/JanaSchwarzerova/PGine	–
PGRScorer	Yes	R, Shell	No specified	Universal	Scripts and accompanying files for the computation of polygenic or genomic risk scores.	seifudd/PGRScorer	Github	https://github.com/seifudd/PGRScorer	–
pgsmap	Yes	Java, HTML	MIT license	Universal	Iterated Mapping of Polygenic Risk Scores, accessible at https://episphere.github.io/pgsmap.	episphere/pgsmap	Github	https://github.com/episphere/pgsmap	–
PhD_polygenic_risk_score_analysis	No	R, Shell	No specified	Specific	Scripts for conducting analyses involving polygenic risk scores.	luenhchang/PhD_polygenic_risk_score_analysis	Github	https://github.com/luenhchang/PhD_polygenic_risk_score_analysis	–
pleiotropy_autoimmune_depression_ukb	No	R	No specified	Specific	Scripts for conducting an analysis of polygenic risk scores to investigate the connection between autoimmune diseases and depression using the UK Biobank dataset.	kglanville/pleiotropy_autoimmune_depression_ukb	Github	https://github.com/kglanville/pleiotropy_autoimmune_depression_ukb	–
POLARIS	No	Py, R	No specified	Universal	Git repository called POLARIS offers Polygenic Linkage Disequilibrium-Adjusted Risk Score.	BakerEA/POLARIS	Github	https://github.com/BakerEA/POLARIS	–
polygenic	Yes	R	No specified	Universal	Streamlined and user-friendly generation of polygenic risk scores utilizing published GWAS summary statistics.	vincent10kd/polygenic	Github	https://github.com/vincent10kd/polygenic	–
polygenic_AD	No	R	GPL-3.0 license	Specific	Scripts and dataset for the comparative analysis of polygenic risk scores and polygenic hazard scores using ADNI data.	andrealtmann/polygenic_AD	Github	https://github.com/andrealtmann/polygenic_AD	–
Polygenic_Risk_Score_Tutorial	Yes	R	No specified	Specific	This GitHub repository comprises a collection of tutorials detailing the construction of polygenic risk scores (PRS) using whole-genome sequencing (WGS) data. One of the tutorials utilizes GTEx WGS data (dbGaP Study Accession: phs000424.v9.p2), which can be obtained from https://www.ncbi.nlm.nih.gov/projects/gap/cgi-bin/study.cgi?study_id=phs000424.v9.p2.	kpclifford/Polygenic_Risk_Score_Tutorial	Github	https://github.com/kpclifford/Polygenic_Risk_Score_Tutorial	–
Polygenic_Risk_Scores	Yes	WDL, Docker	MIT license	Universal	WDL workflow designed to compute polygenic risk scores from summary statistics files. Dockerfiles are provided.	briansha/Polygenic_Risk_Scores	Github	https://github.com/briansha/Polygenic_Risk_Scores	–
PolygenicPTSD	No	R	No specified	Specific	A software package designed for the PGC-PTSD working group analysis pipeline, aimed at investigating the interaction between polygenic risk scores and PTSD in predicting hypertension-related outcomes.	mljaniczek/PolygenicPTSD	Github	https://github.com/mljaniczek/PolygenicPTSD	–
PolygenicRiskScore	Yes	Py,R	No specified	Universal	This repository houses code and accompanying documentation to support the article titled "Gradient Boosted Trees Uncover Non-Linear Genetic Effects and Allele Interactions in Complex Phenotypes." The scripts within the pipeline should be executed sequentially as specified in a bash script, with each script building upon the previous one. The pipeline was executed on a distributed cluster, utilizi…	genevievelyons/MachineLearning_PolygenicRiskScore	Github	https://github.com/genevievelyons/MachineLearning_PolygenicRiskScore	–
PolygenicRiskScore	Yes	Py, R, Shell	MIT license	Specific	This repository offers Snakemake pipelines for conducting data quality control on the GWAS target data and for calculating polygenic risk scores using the CAN-BIND GWAS dataset.	SarahAsbury/PolygenicRiskScore	Github	https://github.com/SarahAsbury/PolygenicRiskScore	–
polygenic-risk-score	No	R	No specified	–	–	carinapeng/polygenic-risk-score	Github	https://github.com/carinapeng/polygenic-risk-score	–
Polygenic-risk-Score-Bipolar	No	Py	No specified	Specific	–	sharmavarun840/Polygenic-risk-Score-Bipolar	Github	https://github.com/sharmavarun840/Polygenic-risk-Score-Bipolar	–
Polygenic-risk-score-CALculation-PrsCAL--pipeline	Yes	Py, R, Shell	No specified	Specific	Polygenic Risk Score Calculation (PrsCAL) is a pipeline for computing polygenic scores, built upon LDpred (https://github.com/bvilhjal/ldpred). PrsCAL is specifically designed for Step 3 of LDpred. For Step 1 and 2, please refer to LDpred, as detailed at (https://github.com/bvilhjal/ldpred). PrsCAL also incorporates several R scripts to compute all summary statistics required for PRS.	AtlasCUMC/Polygenic-risk-score-CALculation-PrsCAL--pipeline	Github	https://github.com/AtlasCUMC/Polygenic-risk-score-CALculation-PrsCAL--pipeline	–
PolygenicRiskScoreDev	No	Py	No specified	–	–	agarduno93/PolygenicRiskScoreDev	Github	https://github.com/agarduno93/PolygenicRiskScoreDev	–
Polygenic-risk-score-of-Coronary-artery-disease	Yes	Py	No specified	Specific	–	sharmavarun840/Polygenic-risk-score-of-Coronary-artery-disease	Github	https://github.com/sharmavarun840/Polygenic-risk-score-of-Coronary-artery-disease	–
Polygenic-Risk-Score-of-Indians-for-UKBB-trais	No	R	No specified	Specific	Compute the genetic predisposition for GWAS traits across various ancestral Indian sub-populations by calculating polygenic risk scores using available association study data. This code is tailored for processing summary statistics from the UK BioBank dataset. You can adjust the header fields (SNP/Chr/Position columns) to match those of other consortia you might use from the GWAS catalog.	Prakrithi-P/Polygenic-Risk-Score-of-Indians-for-UKBB-trais	Github	https://github.com/Prakrithi-P/Polygenic-Risk-Score-of-Indians-for-UKBB-trais	–
polygenic-risk-score-predicting-post-stroke-mortality	Yes	R	MIT license	Specific	The repository was presented as a poster at ASHG 2021 and subsequently published in Scientific Reports, accessible at https://doi.org/10.1038/s41598-022-16510-x.	lijiang1999/polygenic-risk-score-predicting-post-stroke-mortality	Github	https://github.com/lijiang1999/polygenic-risk-score-predicting-post-stroke-mortality	https://doi.org/10.1038/s41598-022-16510-x
polygenic-risk-scores	No	Shell	No specified	Universal	A script for computing polygenic risk scores within a genotyped sample, utilizing GWAS summary statistics related to a specific disease or trait.	pgormley/polygenic-risk-scores	Github	https://github.com/pgormley/polygenic-risk-scores	–
Polygenic-Risk-Scores	No	R, Shell	No specified	Specific	–	dianamatata/Polygenic-Risk-Scores	Github	https://github.com/dianamatata/Polygenic-Risk-Scores	–
PolygenicRiskScores.jl	Yes	Julia	MIT license	Universal	PolygenicRiskScores.jl is a Julia-based adaptation of PRS-CS.	fauconab/PolygenicRiskScores.jl	Github	https://github.com/fauconab/PolygenicRiskScores.jl	–
Polygenic-Risk-Scores-Methods	Yes	R	No specified	Specific	–	guillermosaez18/Polygenic-Risk-Scores-Methods	Github	https://github.com/guillermosaez18/Polygenic-Risk-Scores-Methods	–
Polygenic-Risk-Scores-on-Mice	Yes	R	No specified	Specific	Polygenic Risk Scores (PRS) for a single trait in mice were computed using two penalized regression techniques: LASSO and Elastic Net	SRahman11/Polygenic-Risk-Scores-on-Mice	Github	https://github.com/SRahman11/Polygenic-Risk-Scores-on-Mice	–
polygenic-risk-scores-pipeline	Yes	R, Shell	No specified	Universal	A workflow for deriving polygenic risk scores from VCF (Variant Call Format) files.	sarahhsu/polygenic-risk-scores-pipeline	Github	https://github.com/sarahhsu/polygenic-risk-scores-pipeline	–
polygenic-risk-scoring	Yes	Py	MIT license	Universal	This project enables users to effortlessly filter foundational data (such as PGC summary statistics), evaluate individual target SNPs, and compute polygenic risk scores in a user-friendly and uncomplicated manner.	samuelmf1/polygenic-risk-scoring	Github	https://github.com/samuelmf1/polygenic-risk-scoring	–
PolygenicRiskServer	No	HTML, CSS	No specified	–	Active repository for the creation of a server designed for risk score calculations.	vaqm2/PolygenicRiskServer	Github	https://github.com/vaqm2/PolygenicRiskServer	–
PolygenicScoreCAD	No	Shell	No specified	Specific	PolygenicScoreCAD is a script written in bash, awk, and R that determines the causality of a gene in relation to coronary artery disease based on the direction of expression change in HCASMC (human coronary artery smooth muscle cells) with an elevated global polygenic risk score. The script conducts regression analysis using CAD GWAS data (from Nelson et al.) and HCASMC eQTL data.	milospjanic/PolygenicScoreCAD	Github	https://github.com/milospjanic/PolygenicScoreCAD	–
PolyRiskScore	Yes	Py, JavaScript, R, Shell, HTML	No specified	Universal	PRSKB is both a web-based platform and a command-line interface tool designed for the computation of polygenic risk scores utilizing Genome-Wide Association (GWA) studies sourced from the NHGRI-EBI Catalog.	kauwelab/PolyRiskScore	Github	https://github.com/kauwelab/PolyRiskScore	–
poster_prs_gps	No	HTML	No specified	Specific	Git repository linked to Poster AGD titled "Integrating Polygenic Risk Scores with Gene-Based Burden Scores."	EmadHassanin/poster_prs_gps	Github	https://github.com/EmadHassanin/poster_prs_gps	–
predict_treatment_outcome_schizophrenia	Yes	Py	No specified	Specific	Forecasting treatment response in schizophrenia through the utilization of magnetic resonance imaging and polygenic risk scores.	BingLiu-Lab/predict_treatment_outcome_schizophrenia	Github	https://github.com/BingLiu-Lab/predict_treatment_outcome_schizophrenia	–
PRISM	No	Java	Apache-2.0 license	Universal	PRISM comprises a collection of Java classes designed for the implementation of polygenic risk score models when provided with a set of SNPs and an annual incidence file for a disease within the same population.	kinnamon-lab/PRISM	Github	https://github.com/kinnamon-lab/PRISM	–
protein-panel-ad-prediction	No	Py	No specified	Specific	Exploratory Jupyter notebooks employing machine learning techniques in Python (utilizing libraries such as sklearn and pytorch) to investigate the potential enhancement of Alzheimer's Disease prediction by incorporating a panel of blood plasma protein polygenic risk scores.	AlexHandy1/protein-panel-ad-prediction	Github	https://github.com/AlexHandy1/protein-panel-ad-prediction	–
prs	Yes	Py, R, CSS, Nextflow, Docker	No specified	Universal	Polygenic Risk Scores Pipeline for computing genetic risk scores associated with any specified phenotype or trait, employing PRSice.	lifebit-ai/prs	Github	https://github.com/lifebit-ai/prs	–
pRs	No	R, C++, HTML, Shell	MIT license	Universal	A versatile toolkit for the streamlined creation and examination of polygenic risk scores in R.	Chris1221/pRs	Github	https://github.com/Chris1221/pRs	–
PRS	Yes	Py, R, Shell	No specified	Universal	Procedure for establishing a Polygenic Risk Score setup.	sgagliano/PRS	Github	https://github.com/sgagliano/PRS	–
PRS	Yes	R, Shell	No specified	Specific	The shared directory encompasses data, scripts, and files that are applicable to all diseases within the PRS analysis pipeline.	fsakhtari/PRS	Github	https://github.com/fsakhtari/PRS	–
prs	Yes	C++	No specified	Specific	Polygenic Risk Scores for Cardiovascular Disease	jcgubbi/prs	Github	https://github.com/jcgubbi/prs	–
prs	Yes	Py, Shell	No specified	Universal	Scripts for executing polygenic risk score calculations.	dna-seq/prs	Github	https://github.com/dna-seq/prs	–
prs	No	Py	No specified	Universal	Polygenic Risk Score computation tool and reference dataset.	BCM-HGSC/prs	Github	https://github.com/BCM-HGSC/prs	–
PRS	Yes	R	No specified	Universal	This repository explores an extensive array of topics concerning polygenic scores.	faramer86/PRS	Github	https://github.com/faramer86/PRS	–
PRS.jl	No	Julia	MIT license	Universal	Polygenic risk scores in Julia	mfz/PRS.jl	Github	https://github.com/mfz/PRS.jl	–
PRS.Viewing.app	No	R	MIT license	Universal	A more organized application for visualizing the results of polygenic risk score analyses.	johnhubertjj/PRS.Viewing.app	Github	https://github.com/johnhubertjj/PRS.Viewing.app	–
PRS_Calculator	No	Py	No specified	Universal	Computes Polygenic Risk Scores using Python.	patytseng/PRS_Calculator	Github	https://github.com/patytseng/PRS_Calculator	–
PRS_Height_Admixed_Populations	Yes	R, Shell	No specified	Specific	Exploring the challenge of transferring polygenic risk scores for height among admixed individuals by utilizing summary statistics from UK Biobank participants and validating them on individuals with mixed ancestry from the Jackson Heart Study, Women's Health Initiative, and Health and Retirement Study cohorts.	mathilab/PRS_Height_Admixed_Populations	Github	https://github.com/mathilab/PRS_Height_Admixed_Populations	https://doi.org/10.1534/g3.120.401658
PRS_MET584	No	R, Shell	No specified	Specific	Scripts employed for the generation of polygenic risk scores as part of the MSc program in Bioinformatics and Genetic Epidemiology.	amyelyse/PRS_MET584	Github	https://github.com/amyelyse/PRS_MET584	–
prs_notebook_explanation	Yes	Py	No specified	Specific	Jupyter notebook that elucidates the basics of genome-wide association studies (GWAS), the foundation of polygenic risk scores, and their relevance for the general public, particularly in light of the growing number of companies providing DNA-based analyses for ancestry and health-related purposes.	YasCoMa/prs_notebook_explanation	Github	https://github.com/YasCoMa/prs_notebook_explanation	–
prs_psychosis	Yes	Py, R	No specified	Specific	Repository for computing the predictive utility of Polygenic Risk Scores in adults with psychosis.	landiisotta/prs_psychosis	Github	https://github.com/landiisotta/prs_psychosis	–
prs_quality_control	No	Py	No specified	Universal	Quality control scripts for the assessment of polygenic risk scores.	idinsmore1/prs_quality_control	Github	https://github.com/idinsmore1/prs_quality_control	–
PRS_reporting	Yes	R	MIT license	Specific	This repository features a comprehensive pipeline that covers GWAS summary statistics downloading, PRS score computation, predictive model development, and visualization. This analytical workflow holds promise for application in diverse clinical contexts, potentially proving valuable in clinical prognosis and genetic testing.	collaborativebioinformatics/PRS_reporting	Github	https://github.com/collaborativebioinformatics/PRS_reporting	–
prs-bak	Yes	HTML, CSS	No specified	Specific	–	episphere/prs-bak	Github	https://github.com/episphere/prs-bak	–
prs-decision-and-cost-effectiveness-analysis	No	R	No specified	Specific	This repository contains both the code and datasets employed in the study titled "Decision analysis to determine a cost-effective population for use polygenic risk scores for statin use for primary prevention".	wesleymarrero/prs-decision-and-cost-effectiveness-analysis	Github	https://github.com/wesleymarrero/prs-decision-and-cost-effectiveness-analysis	–
PRSent	Yes	R	No specified	Universal	Shiny app to analyse polygenic risk scores	johnhubertjj/PRSent	Github	https://github.com/johnhubertjj/PRSent	–
prs-gge-epilepsy	Yes	R	MIT license	Specific	Polygenic risk score for Genetic Generalized Epilepsy within the BioMe cohort.	Jennifer-Daniel/prs-gge-epilepsy	Github	https://github.com/Jennifer-Daniel/prs-gge-epilepsy	–
PRSice	Yes	R, C, C++	GPL-3.0 license	Universal	A software package designed for the computation, application, evaluation, and visualization of polygenic risk score results.	choishingwan/PRSice	Github	https://github.com/choishingwan/PRSice	–
PRSice	No	R, Shell	GPL-2.0 license	Universal	PRSice, pronounced as 'precise,' is a software package that facilitates the computation, application, evaluation, and visualization of polygenic risk scores.	KHP-Informatics/PRSice	Github	https://github.com/KHP-Informatics/PRSice	–
PRSice-nf	No	R, Nextflow	No specified	Universal	Pipeline to compute polygenic risk scores	IARCbioinfo/PRSice-nf	Github	https://github.com/IARCbioinfo/PRSice-nf	–
PRS-Ithaca	No	Py, R, Shell, Rebol	No specified	Specific	The files used to generate polygenic risk scores on the Ithaca Server.	kulmsc/PRS-Ithaca	Github	https://github.com/kulmsc/PRS-Ithaca	–
prs-portability	No	Py, Shell	No specified	Specific	This project aims to investigate the transferability of polygenic risk scores (PRS) both among and within populations, utilizing continuous genetic distance metrics.	zietzm/prs-portability	Github	https://github.com/zietzm/prs-portability	–
PRS-Project	Yes	HTML	No specified	Specific	This repository encompasses all the code and results associated with that.	MerrimanLab/PRS-Project	Github	https://github.com/MerrimanLab/PRS-Project	–
prs-training-uio	No	–	No specified	Specific	Development of a polygenic risk score using PRSice-2.	sinaro/prs-training-uio	Github	https://github.com/sinaro/prs-training-uio	–
PRS-Tutorial	Yes	JavaScript	MIT license	Specific	A guide on performing fundamental polygenic risk score analysis.	choishingwan/PRS-Tutorial	Github	https://github.com/choishingwan/PRS-Tutorial	–
prsweb	No	–	MIT license	Specific	Investigating Polygenic Risk Scores (PRS) computed through the PRSWEB tool at the University of Michigan.	episphere/prsweb	Github	https://github.com/episphere/prsweb	–
PUMAS	Yes	R	MIT license	Universal	Refining polygenic risk score models using summary statistics from Genome-Wide Association Studies (GWAS).	qlu-lab/PUMAS	Github	https://github.com/qlu-lab/PUMAS	–
pyprs	Yes	Py	No specified	Specific	The polygenic risk score for the current yeast population was computed based on the weights assigned to various loci.	DYqwert/pyprs	Github	https://github.com/DYqwert/pyprs	–
pyrs	No	Py	No specified	Universal	A Python script for the calculation of polygenic risk scores.	jshleap/pyrs	Github	https://github.com/jshleap/pyrs	–
qqcaimt-DNA	No	–	No specified	Specific	Supplementary files related to the associations among polygenic risk scores for mitochondrial DNA abnormalities, lifestyle factors, and body composition.	fzhxjtu/qqcaimt-DNA	Github	https://github.com/fzhxjtu/qqcaimt-DNA	–
RapidoPGS	Yes	R	No specified	Universal	This package enables the rapid calculation of polygenic scores (PGS) using case-control or quantitative trait GWAS summary statistics, eliminating the requirement for an external validation dataset.	cran/RapidoPGS	Github	https://github.com/cran/RapidoPGS	–
ReportPB8KDGN	No	R, HTML	No specified	Specific	Analyzing the Polygenic Risk Score PB8K versus the DGN model.	Heroico/ReportPB8KDGN	Github	https://github.com/Heroico/ReportPB8KDGN	–
RetroGE	Yes	R	No specified	Universal	A Retroactive Likelihood Approach for Simultaneous Modeling of Gene-Environment Interactions and Correlations Utilizing Polygenic Risk Scores (PRS) in Case-Control Studies.	ziqiaow/RetroGE	Github	https://github.com/ziqiaow/RetroGE	–
risk_calc	Yes	JavaScript, CSS, HTML	No specified	Specific	Compute a polygenic risk score using raw data from 23andMe.	lorenasandoval88/risk_calc	Github	https://github.com/lorenasandoval88/risk_calc	–
risk_gradients	No	Py,R	MIT license	Universal	Computation of Risk Gradients for Genome-Wide Polygenic Scores.	nikbaya/risk_gradients	Github	https://github.com/nikbaya/risk_gradients	–
riskScoreR	No	R	No specified	Universal	An R package for generating straightforward polygenic risk scores.	imbs-hl/riskScoreR	Github	https://github.com/imbs-hl/riskScoreR	–
Rprs	No	R, C++	GPL-3.0 license	Universal	An R package for the calculation of Polygenic Risk Scores (PRS) from dosage data (DS), with compatibility for VCF and BCF input formats.	statgen/Rprs	Github	https://github.com/statgen/Rprs	–
simPRS	No	R	No specified	Universal	Simulating Polygenic Risk Score calculations facilitates the following: (1) Identification of an optimal p-value threshold; (2) Conducting power analyses; (3) Estimating the polygenicity of a phenotype.	andreyshabalin/simPRS	Github	https://github.com/andreyshabalin/simPRS	–
simus-PRS	No	R	No specified	Universal	Simulations and evaluations of methods for Polygenic Risk Score analysis.	privefl/simus-PRS	Github	https://github.com/privefl/simus-PRS	–
smoking_mental_health	Yes	HTML	No specified	Specific	This repository includes the code for implementing survival models presented in the paper titled "Using polygenic risk scores to investigate the evolution of smoking and mental health outcomes in UK Biobank participants"	lloydxeno/smoking_mental_health	Github	https://github.com/lloydxeno/smoking_mental_health	https://doi.org/10.1111/acps.13601
smtpred	No	Py	No specified	Universal	SMTpred is a software application that integrates SNP effects or individual scores from various traits, considering factors such as sample size, SNP-heritability (h2), and genetic correlation (rG), to enhance the precision of polygenic risk score generation.	uqrmaie1/smtpred	Github	https://github.com/uqrmaie1/smtpred	–
SummaryLasso	No	R, C	No specified	Universal	This repository is an immutable duplicate of the CRAN R package archive. It contains the SummaryLasso package, which is used for constructing Polygenic Risk Scores using GWAS summary statistics.	cran/SummaryLasso	Github	https://github.com/cran/SummaryLasso	–
SupportingMaterial-for-the-guide	Yes	R	No specified	Universal	Repository connected to tutorial study 'A guide to test association in Polygenic Risk Score studies can be reproduced with the provided material in the repository'	ItziarI/SupportingMaterial-for-the-guide	Github	https://github.com/ItziarI/SupportingMaterial-for-the-guide	–
SZ-classification	Yes	Py	No specified	Specific	This repository contains all the code for multisite Schizophrenia (SZ) Classification by integrating structural magnetic resonance imaging data (sMRI) with polygenic risk score (PGRS).	BingLiu-Lab/SZ-classification	Github	https://github.com/BingLiu-Lab/SZ-classification	https://doi.org/10.1016/j.nicl.2021.102860
T2D-Predictive-Modeling-for-Korean-with-gPRS-and-Metabolites	Yes	Py, Shell	No specified	Specific	Repository of code from the paper, "Prediction of Type 2 Diabetes using Genome-wide Polygenic Risk Score and Metabolic Profiles: A Machine Learning Analysis of Population-based 10-year Prospective Cohort Study".	vaseline555/T2D-Predictive-Modeling-for-Korean-with-gPRS-and-Metabolites	Github	https://github.com/vaseline555/T2D-Predictive-Modeling-for-Korean-with-gPRS-and-Metabolites	https://doi.org/10.1016/j.ebiom.2022.104383
T2D-PRS_PAPG21	Yes	R, Shell	MIT license	Specific	Scripts for Polygenic Risk Scores for Type II Diabetes Mellitus Within A Non-European Ethnic Population.	jayaramanp/T2D-PRS_PAPG21	Github	https://github.com/jayaramanp/T2D-PRS_PAPG21	–
TFM_PRSs	Yes	R, Shell	No specified	Specific	Scripts containing the code used for calculating polygenic risk scores (PRSs) for common traits and their interaction with maternal smoking in the HELIX project.	georginafp/TFM_PRSs	Github	https://github.com/georginafp/TFM_PRSs	–
UK_Biobank_PRS	No	R	No specified	Specific	This repository is for generating polygenic risk scores (PRS) in UK Biobank when using Blue Crystal at the university of Bristol.	sean-harrison-bristol/UK_Biobank_PRS	Github	https://github.com/sean-harrison-bristol/UK_Biobank_PRS	–
UKB_integrated_polygenic_modelling	No	–	No specified	Specific	Repository includes UK Biobank study exploring the incremental effects of including reproductive history and polygenic risk information to 'phenotypic' risk scores.	AshDF91/UKB_integrated_polygenic_modelling	Github	https://github.com/AshDF91/UKB_integrated_polygenic_modelling	–
viprs	Yes	Py, Cython	MIT license	Universal	Python package that implements scripts and utilities for running variational inference algorithms on genome-wide association study (GWAS) data for the purposes polygenic risk estimation.	shz9/viprs	Github	https://github.com/shz9/viprs	–
VT_SEM	Yes		GPL-3.0 license	Universal	Repository presents the structural equation model (SEM) for estimating the vertical transmitted environment factors via polygenic risk score (PRS) of Trio data.	yoki5348/VT_SEM	Github	https://github.com/yoki5348/VT_SEM	–
WorkshopPRS	No	–	CC BY 4.0	Specific	The materials were developed by our PRS research team funded by the University of Toronto Mclaughlin Centre. The workshop was taken in May 2021 locally in Toronto.	LeiSunUofT/WorkshopPRS	Github	https://github.com/LeiSunUofT/WorkshopPRS	–
100KGP-MSt-PRS	Yes	R, Shell	No specified	Specific	Repository contains the folder 'familial_breast_cancer'. This contains scripts which form a pipeline for assessing the polygenic risk for familial breast cancer of certain cohorts within the 100KGP. The pipeline is performed within the Genomics England Research Environment.	rmt50/100KGP-MSt-PRS	Github	https://github.com/rmt50/100KGP-MSt-PRS	–
313prs-bc-grar-sabe	Yes	Py, R, Shell	No specified	Specific	Repository connect to "Assessing the risk stratification of breast cancer polygenic risk scores in two Brazilian samples" article.	Varstation/313prs-bc-grar-sabe	Github	https://github.com/Varstation/313prs-bc-grar-sabe	https://doi.org/10.1101/2022.09.09.22279721
LDpred	No	Py	No specified	Universal	Python scripts for calculating polygenic risk scores using GWAS summary statistics as training data.	Bjarni Vilhjalmsson / LDpred	bitbucket	https://bitbucket.org/bjarni_vilhjalmsson/ldpred/src/master/	–
